# Supplementary material for: Chemical and cultural control of Tropilaelaps mercedesae mites in honeybee (Apis mellifera) colonies in Northern Thailand
Source: PLoS One. 2017 Nov 10;12(11):e0188063. doi: 10.1371/journal.pone.0188063 (PMC5681254; doi:10.1371/journal.pone.0188063)
Supplement: S1 File — (XLSX) [file pone.0188063.s001.xlsx]

## Sheet: 1st experiment
		Before Treatment		Mite drop		30 days after Treatment		60 days after Treatment
Colony No.	Treatment	Mite infested cells/100	Frames of bees	24 hr natural	24 h with treatment	Mite infested cells/100	Frames of bees	Mite infested cells/100	Frames of bees
227	C	1	6	0	3	4	6	10	4.5
236	C	1	5.5	1	2	1	6	3	5.5
240	C	1	5.5	0	8	3	6.5	2	6.5
242	C	0	5	0	4	1	6	4	6
249	C	2	5.5	0	2	3	6	1	5
80	C	1	5	1	3	6	6.5	4	5
204	C	4	7	11	10	7	6.5	3	5
206	C	5	4.5	0	0	0	8	5	7.5
219	C	1	7	0	2	3	5.5	1	5
228	A	1	5	1	6	1	6.5	4	4
229	A	2	5.5	0	2	9	6	24	5
238	A	1	4.5	1	4	4	6.5	4	5.5
241	A	virgin Q, no sealed brood (-)	5	0	18	0	5	0	6.5
245	A	1	5.5	1	4	2	6	0	5
84	A	5	5.5	1	9	1	5	22	4.5
201	A	1	6	0	2	0	7.5	3	6
211	A	0	5.5	0	14	0	7.5	0	4
216	A	4	5.5	0	4	0	6	0	3.5
225	A	1	8	0	14	3	6	0	5.5
231	F	1	4.5	0	68	0	5	0	3.5
235	F	1	5	1	28	0	4.5	0	4.5
237	F	0	6	2	68	0	5.5	0	2
244	F	1	6.5	0	7	0	4.5	0	4.5
246	F	7	6	0	35	0	4.5	0	4.5
82	F	2	4.5	0	27	0	3.5	0	5
202	F	1	7	5	37	0	6.5	1	4.5
209	F	2	6	5	46	0	3.5	0	3.5
218	F	2	6.5	1	77	0	4.5	0	4
222	F	8	7	0	77	0	3.5	0	3
226	S	1	5	0	16	2	4	No sealed brood-	no bees (-)
232	S	1	5.5	1	32	0	2	No sealed brood-	no bees (-)
239	S	0	6	1	11	0	4	0	2.5
247	S	3	5	1	23	0	4.5	0	2.5
250	S	1	6	3	11	0	2	3	1
81	S	3	5	0	33	0	3	1	1
203	S	11	4.5	7	22	no brood (-)	2	No bees	no bees (-)
208	S	1	6	0	21	no brood (-)	3	No bees	no bees (0)
213	S	9	6.5	15	51	1	2.5	No bees	no bees (0)
223	S	4	6.5	0	27	0	5.5	0	2
230	H	0	5	0	3	0	2	No sealed brood (0)	no bees (0)
233	H	1	5	4	18	6	3.5	6	4
234	H	1	5	1	4	0	5.5	0	5
243	H	1	6	0	7	0	3.5	1	4
248	H	2	5	1	16	0	5.5	0	5
83	H	2	5.5	1	16	2	3.5	1	4
205	H	12	8	0	21	1	5	8	5
210	H	2	6	2	26	0	4.5	4	4
221	H	1	6.5	0	18	0	5.5	1	5
224	H	7	6	0	49	0	3.5	3	5

## Sheet: 2nd experiment
		Before Treatment			30 days after treatment	30 days after Treatment	60 days after Treatment (6 Feb 2016)
Colony No.	Treatment	Mite infested cells/100 (1st frame)	Mite infested cells/100 (2nd frame)	Frames of bees	Frames of bees	Mite infested cells/100	Mite infested cells/100	Frames of bees
226	C	0	1	8	5.5	4	2	5.5
235	C	6	17	4.5	3.5	11	17	2.5
82	C	8	0	5	4.5	1		dead
228	C	8	3	4.5	3.5	6	19	2.5
241	C	11	2	6.5	6	35	31	3.5
237	C	13	27	4	2.5	10	5	0.5
227	C	37	35	6.5	3	26	8	1
209	C	1	did not check	4	4.5	13	36	2.5
218	C	6	did not check	3.5	3.5	6	4	2.5
210	C	7	did not check	6	4.5	21	3	3.5
240	F	1	6	7.5	5.5	1	8	4.5
93	F	3	2	6.5	5	1	3	5
245	F	7	2	5.5	4	0		dead
232	F	8	6	7	6.5	0	8	6
249	F	13	4	4.5	3	2	2	3
231	F	14	31	4	3	0		dead
246	F	31	15	4	2.5	0	2	2.5
216	F	1	did not check	3	2.5	31	2	2.5
219	F	2	did not check	5.5	4	0	5	3.5
224	F	9	did not check	3.5	4.5	1	2	2.5
213	H	1	0	7	5.5	7	1	5.5
244	H	3	6	4.5	3.5	2		dead
95	H	7	10	7.5	6	19	11	4.5
236	H	10	10	5.5	4.5	18	5	0.5
80	H	11	9	5	3.5	14		dead
247	H	14	8	3	1	2		dead
229	H	20	13	5	3.5	14		dead
221	H	0	did not check	5.5	5.5	3	7	3.5
205	H	5	did not check	4.5	3.5	11		dead
206	H	22	did not check	8	6.5	49	57	4.5
243	S	2	0	5	3	0	1	2.5
248	S	7	9	5.5	4.5	6	35	3.5
238	S	8	8	5.5	4.5	0	4	3.5
83	S	9	7	3	2.5	1	9	1.5
242	S	11	8	6	6	3	11	4
234	S	17	15	4.5	4.5	1	10	3.5
84	S	32	22	4.5	3.5	6	3	3.5
225	S	1	did not check	6.5	4.5	0	6	3
201	S	7	did not check	5	4.5	17	1	3.5
222	S	9	did not check	4	4.5	10	51	2.5

## Sheet: Nuc Experiment
		8/12/2015 (before treatment)	(1 day)	(15 days)		(30 days)		(60 days)
Colony No.	Treatment	Mite infested cells/100	Mite infested cells/100	Mite infested cells/100	Frames of bees	Mite infested cells/100	Frames of bees	Mite infested cells/100	Frames of bees
227	C	0	11	4	6	10	4.5	37	6.5
236	C	1	1	1	6	3	5.5	10	5.5
240	C	1	5	3	6.5	2	6.5	1	7.5
242	C	0	6	1	6	4	6	11	6
249	C	2	4	3	6	1	5	13	4.5
80	C	0	4	6	6.5	4	5	11	5
207	P		No sealed brood	0	3	0	3	2	4.5
214	P		0/50	0	3.5	0	3.5	0	4
215	P		5	2	4	2	3.5	0	3.5
217	P		4	2	5	0	3	0	4.5
212	P		1	0	4	0 (and varroa)	3	1	4
220	P		2	0	4	0	3	2	3
207a	N		none	none	1	0	1.5	2	2
220a	N		none	none	2.5	1	2	0	1.5
212a	N		none	none	3	0 (and varroa)	2.5	0 ( =11/100 varroa)	3
214a	N		none	none	1	No sealed brood	No sealed brood	Dead	Dead
215a	N		none	none	2.5	0	2.5	Dead	Dead
217a	N		none	none	2.5	1	2.5	5	3.5

## Sheet: Result
FOB_1		Mean
		ฺ	Before treatment	30 days	60 days
		Untreated control	5.66667	6.33333	5.55556
		Amitraz	5.6	6.2	4.95
		Formic acid	5.9	4.55	3.9
		Hops acid	5.8	4.2	4.55556
		Sulfur	5.6	3.25	1.8
		SE
		Untreated control	0.28868	0.2357	0.31672
		Apivar	0.29627	0.2708	0.30231
		Formic acid	0.29627	0.30231	0.28674
		Hopguard	0.3	0.37417	0.17568
		Sulfur	0.22111	0.38188	0.33912
Mite_1
		ฺ	Before treatment	30 days	60 days
		Untreated control	1.77778	3.11111	3.66667
		Amitraz	1.77778	2	5.7
		Formic acid	2.5	0	0.1
		Hops acid	2.9	0.9	2.66667
		Sulfur	3.4	0.375	0.8
		SE
		Untreated control	0.5472	0.7718	0.9129
		Apivar	0.5472	0.89443	2.9366
		Formic acid	0.8596	0	0.1
		Hopguard	1.178	0.60461	0.9428
		Sulfur	1.1757	0.26305	0.5831
FOB2
		Mean
		ฺ	Before treatment	30 days	60 days
		Untreated control	5.25	4.1	2.66667
		Formic acid	5.1	4.05	3.6875
		Hops acid	5.55	4.3	3.7
		Sulfur	4.95	4.2	3.1
		SE
		Untreated control	0.45491	0.34801	0.48591
		Formic acid	0.48762	0.42459	0.47186
		Hopguard	0.48563	0.51747	0.86023
		Sulfur	0.32016	0.30912	0.23333
Mite 2		ฺ	Before treatment	30 days	60 days
		Untreated control	9.7	13.3	13.8889
		Formic acid	8.9	3.6	4
		Hops acid	9.3	13.9	16.2
		Sulfur	10.3	4.4	13.1
		SE
		Untreated control	3.2797	3.4191	4.231
		Formic acid	2.8731	3.0521	0.945
		Hopguard	2.4039	4.388	10.327
		Sulfur	2.793	1.7588	5.244
Nuc_FOB		0	15	30	60
	Control	5.41667	6.16667	5.41667	5.83333
	Parent	5.41667	3.91667	3.16667	3.91667
	Nuc		2.08333	2.2	2.5
	Control	0.15366	0.10541	0.30046	0.44096
	Parent	0.23863	0.27131	0.10541	0.23863
	Nuc		0.35158	0.2	0.45644
Nuc_mite			0	15	30	60
	Control	Control	5.16667	3	4	13.8333
	Parent	Parent	2.4	0.66667	0.33333	0.8333
	Nuc	Nuc			0.4	1.75
	Control	Control	1.352	0.7746	1.291	4.9424
	Parent	Parent	0.9274	0.42164	0.3333	0.4014
	Nuc	Nuc			0.2449	1.1815
